# Supplementary material for: Fracture properties of porcine versus human thoracic aortas from tricuspid/bicuspid aortic valve patients via symmetry-constraint Compact Tension testing
Source: Sci Rep. 2025 Jan 3;15:667. doi: 10.1038/s41598-024-83233-6 (PMC11699116; doi:10.1038/s41598-024-83233-6)
Supplement: Supplementary file 2 — Supplementary Information 2. [file 41598_2024_83233_MOESM2_ESM.xlsx]

## Sheet: Clinical data
Patient ID	BAV/TAV/QAV	Gender	Age [yr]	Diabetes	MI	CADS	Smoker	HT	HF	AI	AS	Ectasia	AAA	Ascendens [mm]	BSA [m²]	Any test			Legend		Value
H1	T	M	72	N	N	N	Y	N	N	N	N	N	N	44.2	2	Y			BAV/TAV/QAV	Bicuspid/Tricuspid/Quadricuspid aortic valve	Yes /No
H2	T	M	27	Y	Y	N	N	Y	N	Y	N	N	N	49.5	2	N			Female	Female sex	Female/Male
H3	T	M	60	N	N	N	Y	Y	N	Y	N	Y	N	48.1	2.2	Y			Age	Patient age at surgery	[yr]
H4	T	F	72	N	N	N	Y	Y	N	Y	N	N	Y	41.1	1.6	N			Diabetes		Yes/No
H5	T	M	49	N	N	N	Y	Y	Y	N	N	Y	N	44	NA	Y			MI	Myocardial Infarction	Yes/No
H6	B	M	44	N	N	N	N	N	N	Y	N	Y	N	34	1.9	Y			CADS	Coronary artery disease, bypass surgery, percutaneous intervention	Yes/No
H7	T	F	85	N	N	N	Y	Y	N	N	N	N	N	60.8	1.6	Y			Smoker	Cigarette or pipe smoker in the past or present time	Yes/No
H8	B	M	66	N	N	N	N	N	N	N	Y	N	N	45.3	2.1	N			HT	Hypertension	Yes/No
H9	B	M	51	N	N	N	Y	N	N	Y	N	N	N	43.7	1.9	Y			HF	Heart failure or transient ischemic attack	Yes/No
H10	T	M	78	N	Y	Y	Y	Y	N	N	N	N	N	44	1.9	Y			AI	Aortic insufficiency	Yes/No
H11	B	M	41	N	N	N	N	N	N	Y	N	N	N	38	2	Y			AS	Aortic stenosis	Yes/No
H12	B	M	64	Y	N	N	Y	Y	N	N	Y	N	N	47	2.2	Y			Ectasia		Yes/No
H13	T	F	82	N	N	Y	N	N	Y	Y	N	N	Y	47.5	1.7	Y			AAA	Abdominal aortic aneurysm	Yes/No
H14	B	M	59	N	N	N	N	N	N	Y	N	N	N	49	2	N			Ascendens	Diameter of ascending aorta	[mm]
H15	Q	F	75	N	N	Y	N	Y	Y	Y	N	N	N	43.4	1.6	Y			BSA	Body surface area	[m²]
H16	T	M	66	N	N	N	Y	Y	N	Y	N	N	N	49	1.7	Y			Any test	Any data was successfully obtained from the tests	Yes/No
H17	T	F	71	N	Y	Y	Y	Y	Y	Y	N	N	N	53	1.5	N
H18	B	M	58	N	N	Y	N	Y	N	N	Y	N	N	42.6	2.2	Y
H19	B	F	59	N	N	N	Y	Y	N	N	Y	N	N	43	1.5	Y
H20	T	M	67	N	N	N	Y	N	N	Y	N	Y	Y	31.1	2.2	Y
H21	B	M	67	N	N	N	N	N	N	N	N	Y	Y	49.5	2.1	N
H22	T	M	74	N	N	N	Y	Y	N	N	N	N	Y	42	2.1	Y
H23	T	M	76	Y	N	N	N	Y	N	Y	N	Y	N	41	2.1	Y
H24	B	M	77	N	N	N	Y	Y	Y	N	Y	N	N	38.9	1.8	Y
H25	T	M	76	N	N	Y	N	Y	Y	Y	N	N	N	42.5	1.9	Y
H26	B	M	54	N	N	N	Y	N	N	Y	N	Y	N	53	2	Y
H27	B	M	33	N	N	N	N	N	N	Y	N	N	N	50	2	Y
H28	T	M	63	N	Y	Y	Y	Y	N	N	N	N	Y	50	2.1	Y
H29	T	M	79	N	N	N	Y	Y	N	N	N	N	N	57	2.4	Y
H30	B	F	72	N	Y	Y	Y	Y	N	N	N	Y	Y	45	2	Y
H31	B	M	70	N	Y	Y	Y	N	N	N	N	N	N	56	2.3	Y
H32	T	M	77	N	Y	N	N	Y	N	Y	N	Y	N	43	1.8	Y
H33	B	M	56	N	N	N	N	N	N	Y	N	N	N	43.4	2.1	N
H34	T	M	80	N	N	N	Y	N	Y	N	N	Y	Y	46	1.9	N
H35	T	M	63	N	N	N	N	N	N	Y	N	Y	N	59.1	2.3	Y
H36	B	M	29	N	N	N	N	N	N	N	Y	N	Y	42	2.3	Y
